# Supplementary material for: Absence of Thioredoxin Domain Containing 5 Improves Glucose Tolerance and Insulin Sensitivity in Male Mice
Source: Int J Mol Sci. 2026 Jul 15;27(14):6286. doi: 10.3390/ijms27146286 (PMC13410217; doi:10.3390/ijms27146286)
Supplement: Supplementary file 1 [file ijms-27-06286-s001.zip]

Archive with 1 entries (1 files):
- ijms-4400951-supplementary.pdf
